# Supplementary material for: Photosynthetic capacity and assimilate transport of the lower canopy influence maize yield under high planting density
Source: Plant Physiol. 2024 Apr 9;195(4):2652–67. doi: 10.1093/plphys/kiae204 (PMC11288763; doi:10.1093/plphys/kiae204)
Supplement: kiae204_Supplementary_Data [file kiae204_supplementary_data.zip]

Archive with 2 entries (2 files):
- ds1.xlsx
- PP2024RA00162R1_Supplementary_Data2.pdf
