# Supplementary material for: Photosynthetic capacity and assimilate transport of the lower canopy influence maize yield under high planting density
Source: Plant Physiol. 2024 Apr 9;195(4):2652–67. doi: 10.1093/plphys/kiae204 (PMC11288763; doi:10.1093/plphys/kiae204)
Supplement: kiae204_Supplementary_Data [file kiae204_supplementary_data.zip › ds1.xlsx]

## Sheet: Supplementary Dataset S1
Supplementary Dataset S1. Summary of the level of significance (p-value) for correlation analyses.
Pearson correlation analysis
		Kernel number	Biomass accumulation at maturity (t/ha)	Biomass accumulation at maturity in layer I (t/ha)	Biomass accumulation at maturity in layer II (t/ha)	Biomass accumulation at maturity in layer III (t/ha)	Biomass accumulation at maturity in layer IV (t/ha)
Yield (t/ha)	Correlation coefficient	0.347*	0.699**	0.474**	0.689**	0.141	0.094
	p-value	0.0102	<0.0001	0.0003	<0.0001	0.3089	0.4979
Ear length (cm)	Correlation coefficient	0.716**	/	/	/	/	/
	p-value	<0.0001	/	/	/	/	/
Ear diameter (mm)	Correlation coefficient	0.677**	/	/	/	/	/
	p-value	<0.0001	/	/	/	/	/
Blad tip length (cm)	Correlation coefficient	-0.762**	/	/	/	/	/
	p-value	<0.0001	/	/	/	/	/
		Grain weight per plant (g)	Biomass accumulation per plant at silking in layer I (g)	Biomass accumulation per plant at silking in layer II (g)
Biomass accumulation per plant at silking in layer I (g)	Correlation coefficient	0.751**	/	/
	p-value	<0.0001	/	/
Biomass accumulation per plant at silking in layer II (g)	Correlation coefficient	0.644**	/	/
	p-value	<0.0001	/	/
Biomass accumulation per plant at silking in layer III (g)	Correlation coefficient	0.308*	/	/
	p-value	0.0235	/	/
Biomass accumulation per plant at silking in layer IV (g)	Correlation coefficient	0.134	/	/
	p-value	0.3327	/	/
Biomass accumulation per plant at maturity in layer I (g)	Correlation coefficient	0.860**	/	/
	p-value	<0.0001	/	/
Biomass accumulation per plant at maturity in layer II (g)	Correlation coefficient	0.888**	/	/
	p-value	<0.0001	/	/
Biomass accumulation per plant at maturity in layer III (g)	Correlation coefficient	0.761**	/	/
	p-value	<0.0001	/	/
Biomass accumulation per plant at maturity in layer IV (g)	Correlation coefficient	0.372**	/	/
	p-value	0.0056	/	/
Biomass transfer per plant in layer I (g)	Correlation coefficient	-0.635**	/	/
	p-value	<0.0001	/	/
Biomass transfer per plant in layer II (g)	Correlation coefficient	-0.630**	/	/
	p-value	<0.0001	/	/
Biomass transfer per plant in layer III (g)	Correlation coefficient	-0.433**	/	/
	p-value	0.0011	/	/
Biomass transfer per plant in layer IV (g)	Correlation coefficient	-0.224	/	/
	p-value	0.1035	/	/
FIPAR in layer III (%)	Correlation coefficient	-0.797**	/	/
	p-value	<0.0001	/	/
Pn in layer I (μmolCO2 m-2 s-1)	Correlation coefficient	0.446**	0.641**	/
	p-value	0.0007	<0.0001	/
Pn in layer II (μmolCO2 m-2 s-1)	Correlation coefficient	0.834**	/	0.832**
	p-value	<0.0001	/	<0.0001
Chlorophyll content in layer II (mg g-1)	Correlation coefficient	0.736**	/	/
	p-value	0.0005	/	/
